# Supplementary material for: Antiseptic Materials on the Base of Polymer Interpenetrating Networks Microgels and Benzalkonium Chloride
Source: Int J Mol Sci. 2022 Apr 15;23(8):4394. doi: 10.3390/ijms23084394 (PMC9027481; doi:10.3390/ijms23084394)
Supplement: Supplementary file 1 [file ijms-23-04394-s001.zip]

Archive with 1 entries (1 files):
- ijms-1663925-supplementary.pdf
